# Supplementary material for: Digital Intervention Services to Promote HIV Self-Testing and Linkage to Care Services: A Bibliometric and Content Analysis—Global Trends and Future Directions
Source: Public Health Rev. 2024 Feb 16;45:1606354. doi: 10.3389/phrs.2024.1606354 (PMC10904570; doi:10.3389/phrs.2024.1606354)
Supplement: Supplementary file 1 [file DataSheet4.XLSX]

## Sheet: Sheet1
Occurrences	Words	Cluster	Cluster_Label
2	alcohol	1	alcohol
2	dependence	1	alcohol
23	men	2	men
20	prevention	2	men
17	antiretroviral therapy	2	men
17	risk	2	men
14	sex	2	men
13	intervention	2	men
13	women	2	men
11	adherence	2	men
11	home	2	men
11	prevalence	2	men
11	program	2	men
10	infection	2	men
9	community	2	men
9	south-africa	2	men
7	acceptability	2	men
7	adolescents	2	men
7	hiv	2	men
7	initiation	2	men
6	diagnosis	2	men
6	united-states	2	men
5	access	2	men
5	barriers	2	men
5	burden	2	men
5	financial incentives	2	men
5	gay	2	men
5	hiv/aids	2	men
5	linkage	2	men
5	nimh project accept	2	men
5	retention	2	men
5	strategies	2	men
5	sub-saharan africa	2	men
5	transmission	2	men
4	antenatal care	2	men
4	cost-effectiveness	2	men
4	engagement	2	men
4	gender	2	men
4	kenya	2	men
4	mhealth	2	men
4	middle-income countries	2	men
4	msm	2	men
4	technologies	2	men
3	attitudes	2	men
3	cape-town	2	men
3	challenges	2	men
3	countries	2	men
3	coverage	2	men
3	facilitators	2	men
3	hiv prevention	2	men
3	household members	2	men
3	knowledge	2	men
3	mobile phones	2	men
3	population	2	men
3	preexposure prophylaxis	2	men
3	social media	2	men
3	social support	2	men
3	strategy	2	men
3	systems	2	men
2	accuracy	2	men
2	benefits	2	men
2	black	2	men
2	black-men	2	men
2	client characteristics	2	men
2	epidemic	2	men
2	experience	2	men
2	hiv care	2	men
2	hptn 043	2	men
2	human-immunodeficiency-virus	2	men
2	information	2	men
2	kits	2	men
2	latino men	2	men
2	mifepristone	2	men
2	mobile services	2	men
2	new-york-city	2	men
2	perspectives	2	men
2	pregnant-women	2	men
2	rakai	2	men
2	recruitment	2	men
2	reminders	2	men
2	reproductive health	2	men
2	sexual-behavior	2	men
2	tanzania	2	men
2	to-child transmission	2	men
2	trends	2	men
2	viral suppression	2	men
2	willingness	2	men
2	young-adults	2	men
2	youth	2	men
13	outcomes	3	outcomes
12	therapy	3	outcomes
10	scale	3	outcomes
10	services	3	outcomes
9	exercise	3	outcomes
8	depression	3	outcomes
8	validity	3	outcomes
5	disorders	3	outcomes
4	mental-health	3	outcomes
4	satisfaction	3	outcomes
3	hip	3	outcomes
3	low-income	3	outcomes
3	performance	3	outcomes
3	positive airway pressure	3	outcomes
2	app	3	outcomes
2	behavioral activation	3	outcomes
2	drug-resistance	3	outcomes
2	drug-use	3	outcomes
2	ecological momentary assessment	3	outcomes
2	exercise therapy	3	outcomes
2	guidelines	3	outcomes
2	in-home telerehabilitation	3	outcomes
2	literacy	3	outcomes
2	mobile phone	3	outcomes
2	mood	3	outcomes
2	pediatric cancer	3	outcomes
2	polysomnography	3	outcomes
2	posttraumatic-stress-disorder	3	outcomes
2	reduction	3	outcomes
2	severity	3	outcomes
2	total knee arthroplasty	3	outcomes
2	transient ischemic attack	3	outcomes
2	use disorders	3	outcomes
40	care	4	care
24	health	4	care
21	interventions	4	care
16	follow-up	4	care
15	management	4	care
14	quality-of-life	4	care
13	impact	4	care
13	validation	4	care
12	physical-activity	4	care
12	reliability	4	care
11	children	4	care
10	people	4	care
9	adults	4	care
9	health-care	4	care
9	randomized controlled-trial	4	care
8	quality	4	care
8	technology	4	care
7	feasibility	4	care
7	older-adults	4	care
7	recommendations	4	care
6	behavior	4	care
6	model	4	care
6	pregnancy	4	care
6	primary-care	4	care
6	self-management	4	care
6	symptoms	4	care
6	telemedicine	4	care
5	design	4	care
5	global burden	4	care
5	index	4	care
5	metaanalysis	4	care
5	rehabilitation	4	care
5	trial	4	care
4	disability	4	care
4	disease	4	care
4	experiences	4	care
4	individuals	4	care
4	internet	4	care
4	life	4	care
4	mortality	4	care
4	patient	4	care
4	randomized-trial	4	care
4	support	4	care
4	system	4	care
4	telehealth	4	care
4	time	4	care
3	accelerometer	4	care
3	efficacy	4	care
3	impairment	4	care
3	nutrition	4	care
3	obstructive pulmonary-disease	4	care
3	perceptions	4	care
3	recovery	4	care
3	usability	4	care
3	weight-loss	4	care
2	africa	4	care
2	art	4	care
2	attendance	4	care
2	audiology	4	care
2	awareness	4	care
2	balance	4	care
2	behavioral intervention	4	care
2	blood-pressure	4	care
2	communities	4	care
2	conception	4	care
2	cost-effectiveness analysis	4	care
2	council	4	care
2	dementia	4	care
2	device	4	care
2	disease-activity	4	care
2	education	4	care
2	head	4	care
2	heart-failure	4	care
2	hypertension	4	care
2	implementation	4	care
2	infants	4	care
2	life-space mobility	4	care
2	medical-care	4	care
2	medication adherence	4	care
2	mobile	4	care
2	mobile health	4	care
2	occult blood-test	4	care
2	older	4	care
2	overweight	4	care
2	programs	4	care
2	promotion	4	care
2	psychometric properties	4	care
2	self-care	4	care
2	serious mental-illness	4	care
2	settings	4	care
2	statement	4	care
2	tests	4	care
2	things	4	care
2	virtual-reality	4	care
3	user acceptance	5	user acceptance
2	classification	5	user acceptance
2	dwelling older-adults	5	user acceptance
2	falls	5	user acceptance
2	information-technology	5	user acceptance
2	low-back-pain	5	user acceptance
2	predictors	5	user acceptance
2	risk-factors	5	user acceptance
2	self-efficacy	5	user acceptance
2	behavior-change	6	behavior-change
2	anxiety	7	anxiety
2	screening tool	7	anxiety
4	nursing-home residents	8	nursing-home residents
3	long-term-care	8	nursing-home residents
2	chlorhexidine	8	nursing-home residents
2	elderly-patients	8	nursing-home residents
2	of-life	8	nursing-home residents
