# Supplementary material for: Digital Intervention Services to Promote HIV Self-Testing and Linkage to Care Services: A Bibliometric and Content Analysis—Global Trends and Future Directions
Source: Public Health Rev. 2024 Feb 16;45:1606354. doi: 10.3389/phrs.2024.1606354 (PMC10904570; doi:10.3389/phrs.2024.1606354)
Supplement: Supplementary file 2 [file DataSheet3.XLSX]

## Sheet: Sheet1
Node	Cluster	Betweenness	Closeness	PageRank
gloyd s	1	0	0.2	0.0143231
hughes jp	1	2	0.333333	0.0258583
van heerden a	1	0	0.25	0.0243537
van rooyen h	1	0	0.25	0.0243537
cowan fm	2	3	0.333333	0.0426426
phillips a	2	0	0.2	0.0154154
araya r	2	0	0.2	0.0154154
ayles h	2	0	0.2	0.0154154
shahmanesh m	3	0	1	0.0222222
adeagbo o	3	0	1	0.0222222
constant d	4	0	1	0.0222222
myer l	4	0	1	0.0222222
sullivan ps	5	0	1	0.0222222
hightow-weidman l	5	0	1	0.0222222
klausner jd	6	0	1	0.0222222
young sd	6	0	1	0.0222222
bukusi ea	7	0.5	0.333333	0.0288499
agot k	7	0	0.25	0.0115075
camlin cs	7	0.5	0.333333	0.0288499
ayieko j	7	0	0.25	0.0196816
baglio f	8	0	0.5	0.0222222
isernia s	8	0	0.5	0.0222222
pagliari c	8	0	0.5	0.0222222
haberer je	9	0	0.5	0.0222222
armstrong-hough m	9	0	0.5	0.0222222
ayakaka i	9	0	0.5	0.0222222
tang wm	10	0.363636	0.111111	0.0218457
tucker jd	10	0	0.1	0.0133061
ezechi o	10	0.0909091	0.111111	0.0241946
idigbe i	10	0.0909091	0.111111	0.0241946
iwelunmor j	10	0.0909091	0.111111	0.0241946
musa az	10	0.0909091	0.111111	0.0241946
nwaozuru u	10	0.0909091	0.111111	0.0241946
obiezu-umeh c	10	0.0909091	0.111111	0.0241946
oladele d	10	0.0909091	0.111111	0.0241946
tucker j	10	0	0.1	0.0177083
bachanas p	11	0	0.125	0.0252915
lebelonyane r	11	0	0.125	0.0252915
lockman s	11	0	0.125	0.0252915
block l	11	0	0.125	0.0225268
gaolathe t	11	0	0.125	0.0206768
moore j	11	0	0.125	0.0225268
ussery f	11	0	0.125	0.0225268
abrams w	11	0	0.125	0.0179341
alwano mg	11	0	0.125	0.0179341
