# Supplementary material for: Digital Intervention Services to Promote HIV Self-Testing and Linkage to Care Services: A Bibliometric and Content Analysis—Global Trends and Future Directions
Source: Public Health Rev. 2024 Feb 16;45:1606354. doi: 10.3389/phrs.2024.1606354 (PMC10904570; doi:10.3389/phrs.2024.1606354)
Supplement: Supplementary file 3 [file DataSheet1.XLSX]

## Sheet: Sheet1
Terms	Frequency
care	40
health	24
men	23
interventions	21
prevention	20
antiretroviral therapy	17
risk	17
follow-up	16
management	15
quality-of-life	14
sex	14
impact	13
intervention	13
outcomes	13
validation	13
women	13
physical-activity	12
reliability	12
therapy	12
adherence	11
children	11
home	11
prevalence	11
program	11
infection	10
people	10
scale	10
services	10
adults	9
community	9
exercise	9
health-care	9
randomized controlled-trial	9
south-africa	9
depression	8
quality	8
technology	8
validity	8
acceptability	7
adolescents	7
feasibility	7
hiv	7
initiation	7
older-adults	7
recommendations	7
behavior	6
diagnosis	6
model	6
pregnancy	6
primary-care	6
