# Supplementary material for: Digital Intervention Services to Promote HIV Self-Testing and Linkage to Care Services: A Bibliometric and Content Analysis—Global Trends and Future Directions
Source: Public Health Rev. 2024 Feb 16;45:1606354. doi: 10.3389/phrs.2024.1606354 (PMC10904570; doi:10.3389/phrs.2024.1606354)
Supplement: Supplementary file 4 [file DataSheet2.XLSX]

## Sheet: Sheet1
From	To	Frequency
AUSTRALIA	ARGENTINA	2
AUSTRALIA	BOTSWANA	1
AUSTRALIA	GERMANY	1
AUSTRALIA	INDIA	2
AUSTRALIA	NETHERLANDS	1
AUSTRALIA	NIGERIA	1
AUSTRALIA	ZIMBABWE	1
AUSTRIA	BULGARIA	1
AUSTRIA	POLAND	1
BELGIUM	UKRAINE	1
BRAZIL	IRELAND	1
CANADA	AUSTRALIA	1
CANADA	CAMEROON	2
CANADA	GHANA	1
CANADA	IRELAND	1
CANADA	ISRAEL	1
CANADA	ITALY	1
CANADA	KENYA	1
CANADA	NETHERLANDS	1
CANADA	NORWAY	1
CANADA	SWITZERLAND	1
CANADA	UGANDA	1
CHINA	AUSTRALIA	3
CHINA	NIGERIA	1
CHINA	SINGAPORE	1
DENMARK	LIECHTENSTEIN	1
DENMARK	NORWAY	1
DENMARK	SWEDEN	1
EGYPT	ROMANIA	1
FRANCE	BELGIUM	1
FRANCE	MALAWI	1
GHANA	ZAMBIA	1
INDIA	TANZANIA	1
IRELAND	SOMALIA	1
ITALY	ISRAEL	1
ITALY	SPAIN	3
KENYA	CAMEROON	1
KENYA	NORWAY	1
KENYA	ZIMBABWE	1
KOREA	SINGAPORE	1
MALAWI	ZAMBIA	1
MALAYSIA	INDONESIA	1
NETHERLANDS	BELGIUM	1
NETHERLANDS	DENMARK	1
NETHERLANDS	GERMANY	1
NETHERLANDS	LIECHTENSTEIN	1
NETHERLANDS	ZIMBABWE	1
NORWAY	CAMEROON	1
POLAND	BULGARIA	1
SOUTH AFRICA	AUSTRALIA	5
SOUTH AFRICA	BELGIUM	1
SOUTH AFRICA	DENMARK	1
SOUTH AFRICA	FRANCE	1
SOUTH AFRICA	GERMANY	1
SOUTH AFRICA	INDIA	3
SOUTH AFRICA	KENYA	1
SOUTH AFRICA	LIECHTENSTEIN	1
SOUTH AFRICA	MALAWI	3
SOUTH AFRICA	NETHERLANDS	3
SOUTH AFRICA	SWEDEN	1
SOUTH AFRICA	SWITZERLAND	5
SOUTH AFRICA	UGANDA	1
SOUTH AFRICA	ZAMBIA	1
SOUTH AFRICA	ZIMBABWE	1
SPAIN	COLOMBIA	1
SPAIN	DENMARK	1
SWEDEN	NORWAY	1
SWITZERLAND	BOTSWANA	2
SWITZERLAND	DENMARK	1
SWITZERLAND	FRANCE	1
SWITZERLAND	GERMANY	2
SWITZERLAND	ITALY	1
SWITZERLAND	KOREA	1
SWITZERLAND	LESOTHO	2
SWITZERLAND	LIECHTENSTEIN	1
SWITZERLAND	MALAWI	4
SWITZERLAND	NETHERLANDS	3
SWITZERLAND	SINGAPORE	1
SWITZERLAND	SPAIN	1
SWITZERLAND	SWEDEN	1
SWITZERLAND	TANZANIA	1
SWITZERLAND	ZAMBIA	1
SWITZERLAND	ZIMBABWE	2
THAILAND	PAKISTAN	1
UGANDA	KENYA	2
UGANDA	TANZANIA	1
UNITED KINGDOM	AUSTRALIA	10
UNITED KINGDOM	BOTSWANA	1
UNITED KINGDOM	BRAZIL	1
UNITED KINGDOM	CANADA	2
UNITED KINGDOM	CHINA	5
UNITED KINGDOM	DENMARK	3
UNITED KINGDOM	EGYPT	1
UNITED KINGDOM	FRANCE	1
UNITED KINGDOM	GERMANY	1
UNITED KINGDOM	GHANA	1
UNITED KINGDOM	INDIA	3
UNITED KINGDOM	IRELAND	2
UNITED KINGDOM	ITALY	2
UNITED KINGDOM	KENYA	1
UNITED KINGDOM	LIECHTENSTEIN	1
UNITED KINGDOM	MALAWI	3
UNITED KINGDOM	NETHERLANDS	4
UNITED KINGDOM	NIGERIA	2
UNITED KINGDOM	SOMALIA	1
UNITED KINGDOM	SOUTH AFRICA	9
UNITED KINGDOM	SPAIN	3
UNITED KINGDOM	SWEDEN	1
UNITED KINGDOM	SWITZERLAND	6
UNITED KINGDOM	UGANDA	1
UNITED KINGDOM	ZAMBIA	2
UNITED KINGDOM	ZIMBABWE	4
USA	ARGENTINA	4
USA	AUSTRALIA	10
USA	BOLIVIA	1
USA	BOTSWANA	4
USA	BRAZIL	2
USA	CANADA	4
USA	CHINA	10
USA	DENMARK	2
USA	ETHIOPIA	1
USA	FRANCE	1
USA	GEORGIA	1
USA	GERMANY	1
USA	GHANA	2
USA	INDIA	5
USA	IRELAND	1
USA	KENYA	10
USA	LESOTHO	1
USA	LIECHTENSTEIN	1
USA	MALAWI	1
USA	MOZAMBIQUE	1
USA	NETHERLANDS	2
USA	NIGERIA	3
USA	SIERRA LEONE	1
USA	SINGAPORE	1
USA	SOMALIA	1
USA	SOUTH AFRICA	16
USA	SWITZERLAND	7
USA	TANZANIA	3
USA	THAILAND	1
USA	UGANDA	8
USA	UNITED KINGDOM	17
USA	ZAMBIA	2
USA	ZIMBABWE	2
ZIMBABWE	MALAWI	2
ZIMBABWE	ZAMBIA	1
